# Supplementary material for: Analysis of intellectual property strategies across different categories of digital therapeutics
Source: Front Digit Health. 2026 Mar 9;8:1743156. doi: 10.3389/fdgth.2026.1743156 (PMC13006563; doi:10.3389/fdgth.2026.1743156)
Supplement: Supplementary file 1 [file Datasheet1.xlsx]

## Sheet: PatentList
Applicants	Patent Number
AKILI INTERACTIVE LABS, INC.	WO2021202870-A1
AKILI INTERACTIVE LABS, INC.	WO2021150717-A1
AKILI INTERACTIVE LABS, INC.	WO2020097628-A1
AKILI INTERACTIVE LABS, INC.	WO2022266290-A1
AKILI INTERACTIVE LABS, INC.	WO2018222729-A1
AKILI INTERACTIVE LABS, INC.	WO2019035910-A1
AKILI INTERACTIVE LABS, INC.	WO2018039610-A1
AKILI INTERACTIVE LABS, INC.	WO2018027080-A1
AKILI INTERACTIVE LABS, INC.	WO2016145372-A1
AKILI INTERACTIVE LABS, INC.	WO2015179522-A1
AKILI INTERACTIVE LABS, INC.	WO2020081617-A1
AKILI INTERACTIVE LABS, INC.	WO2019173189-A1
AKILI INTERACTIVE LABS, INC.	WO2018017767-A1
AKILI INTERACTIVE LABS, INC.	US2022405192-A1
AKILI INTERACTIVE LABS, INC.	US11532240-B2
AKILI INTERACTIVE LABS, INC,	WO2020097626-A1
AKILI INTERACTIVE LABS, INC.	WO2023044150-A1
AKILI INTERACTIVE LABS, INC.	WO2018187727-A1
AKILI INTERACTIVE LABS, INC.	US2022398477-A1
AKILI INTERACTIVE LABS, INC.	WO2019161050-A1
AKILI INTERACTIVE LABS, INC.	WO2019028376-A1
AKILI INTERACTIVE LABS, INC.	WO2018081134-A1
AKILI INTERACTIVE LABS, INC., BOWER, Jeffrey, ALAILIMA, Titiimaea	WO2018132483-A1
AKILI INTERACTIVE LABS, INC., MATEUS, Ashley, ALAILIMA, Titiimaea, JOHNSON, Jason, OMERNICK, Matthew, DOELLER, Christian, SPIERS, Hugo, MARTUCCI, Walter Edward	WO2018112103-A1
AppliedVR., Inc.	US11073900-B2 US2020401211
AppliedVR., Inc.	US11599186-B2 US2020397342
Big Health Inc.	US11238089-B1
Big Health Inc.	US11640854-B1
Big Health Inc.	US10902942-B1
BIOGAMING LTD.	WO2014174513-A1
BIOGAMING LTD.	WO2014136112-A1
BIOGAMING LTD.	WO2014199385-A1
BIOGAMING LTD.	WO2014199386-A1
BIOGAMING LTD.	WO2014199387-A1
CUREAPP, INC.	JP6862009-B2
CUREAPP, INC.	WO2022085238-A1
CUREAPP, INC.	JP7111393-B2
CUREAPP, INC.	WO2022244396-A1
CUREAPP, INC.	JP7151987-B2
CUREAPP, INC.	WO2023007699-A1
CUREAPP, INC.	WO2019054519-A1
CUREAPP, INC.	WO2022269930-A1
CUREAPP, INC.	WO2019053891-A1
CUREAPP, INC.	WO2023090054-A1
CUREAPP, INC.	WO2023058378-A1
CUREAPP, INC.	WO2021033218-A1
CUREAPP, INC.	WO2023037477-A1
CUREAPP, INC.	WO2022091623-A1
CUREAPP, INC.	WO2020148822-A1
CUREAPP, INC.	JP2022177204-A
CUREAPP, INC.	WO2021256207-A1
CUREAPP, INC.	WO2021210412-A1
CUREAPP, INC.	WO2019142293-A1
CUREAPP, INC.	JP2022132415-A
CUREAPP, INC.	WO2022059307-A1
CUREAPP, INC.	WO2021250992-A1
CUREAPP, INC.	WO2021235467-A1
CUREAPP, INC.	WO2018193592-A1
CUREAPP, INC.	WO2016178276-A1
PALO ALTO HEALTH SCIENCES INC	WO2015009792-A1
HYGIEIA INC	US2020402655-A1
HYGIEIA INC. et al	WO2011056839-A1
HYGIEIA INC	US10335546-B2
HYGIEIA INC	US10272198-B2
HYGIEIA INC	US2021015423-A1
HYGIEIA INC. et al	WO2012177963-A1
HYGIEIA INC	US10736562-B2
HYGIEIA INC. et al	US8370077-B2
HYGIEIA INC	US2020275884-A1
HYGIEIA INC	US2019365995-A1
HYGIEIA INC	US2019365996-A1
HYGIEIA INC. et al	WO2009146121-A3
HYGIEIA INC	WO2015021041-A3
HYGIEIA, INC. et al	WO2009146119-A3
HYGIEIA, INC. et al	WO2010056718-A3
KAIKU HEALTH OY	US2019362819-A1
KAIKU HEALTH OY	US2023048995-A1
LIMIBIX HEALTH INC	WO2020018607-A1
LIMIBIX HEALTH INC	WO2020082049-A1
LIMIBIX HEALTH INC	US2020023157-A1
LUMINOPIA INC	WO2017181010-A1
LUMINOPIA INC	WO2016139576-A3
MINDMAZE GROUP SA	US11579696-B2
MINDMAZE SA	WO2015044851-A3
MINDMAZE SA	WO2014154839-A1
MINDMAZE GROUP SA	US11488726-B2
MINDMAZE HOLDING SA; MINDMAZE GROUP SA	US11495053-B2
MINDMAZE HOLDING SA	WO2018142228-A3
MINDMAZE HOLDING SA	US2022160290-A1
MINDMAZE HOLDING SA	WO2019207510-A1
MINDMAZE HOLDING SA	US2020155035-A1
MINDMAZE HOLDING SA	US2018275760-A1
MINDMAZE HOLDING SA	WO2018146546-A1
MINDMAZE HOLDING SA	US2022151511-A1
MINDMAZE HOLDING SA	US2020158517-A1
MINDMAZE HOLDING SA	US2019025919-A1
MINDMAZE HOLDING SA	US10515474-B2
MindMaze Holdiing SA	US11367198-B2
MINDMAZE HOLDING SA	US10943100-B2
MINDMAZE HOLDING SA	US2018184948-A1
MINDMAZE HOLDING SA	US2022260442-A1
MINDMAZE HOLDING SA	US2022178692-A1
MINDMAZE HOLDING SA	US2022176121-A1
MINDMAZE HOLDING SA	US2022155164-A1
MINDMAZE HOLDING SA	US11105696-B2
MINDMAZE HOLDING SA	US2022182598-A1
MINDMAZE HOLDING SA	US2020113489-A1
MINDMAZE HOLDING SA	WO2019116255-A1
MINDMAZE GROUP SA	WO2023067553-A1
MINDMAZE HOLDING SA	US2020162719-A1
MINDMAZE HOLDING SA	US2018262744-A1
MINDMAZE HOLDING SA	WO2018134686-A3
MINDMAZE HOLDING SA	US2022146267-A1
MINDMAZE HOLDING SA	US11328533-B1
MINDMAZE HOLDING SA	US2022133176-A1
MINDMAZE HOLDING SA	US2022011864-A1
MINDMAZE HOLDING SA	US11195316-B2
MINDMAZE HOLDING SA	US2020319710-A1
MINDMAZE HOLDING SA	US11295470-B2
MINDMAZE HOLDING SA	WO2019193574-A1
MINDMAZE HOLDING SA	US2019286234-A1
MINDMAZE HOLDING SA	US2018228430-A1
MINDMAZE HOLDING SA	WO2018146558-A3
Derungs Louis; MINDMAZE HOLDING SA	US11000669-B2
INTENTO SA	WO2018163060-A1
INTENTO SA	WO2018116161-A1
COLE POLYTECHNIQUE FÉDÉRALE DE LAUSANNE (EPFL)	WO2016020457-A1
NOVASIGHT LTD.	WO2018100518-A1
NOVASIGHT LTD.	WO2021205323-A1
NOVASIGHT LTD.	WO2022249043-A1
NOVASIGHT LTD.	WO2018203297-A1
NOVA-SIGHT LTD.	WO2017208227-A1
NOVASIGHT LTD.	WO2018055618-A1
IMPROVED VISION SYSTEMS (I.V.S.) LTD.	WO2016139662-A1
IMPROVED VISION SYSTEMS (I.V.S.) LTD.	WO2016103259-A1
IMPROVED VISION SYSTEMS (I.V.S.) LTD.; OZ, DAN	WO2013035086-A1
OREXO AB	WO2020201771-A1
OREXO AB	WO2021234366-A1
OREXO AB	US2018104235-A1
OREXO AB	WO2023094826-A1
OREXO AB	US2021401825-A1
OREXO AB et al	WO2011080500-A3
OREXO AB et al	WO2004067004-A1
OREXO AB	WO2023094817-A1
OREXO AB	US11020387-B2
OREXO AB	WO2021005325-A1
OREXO AB	US11617746-B1
OREXO AB	US10729687-B1
OREXO AB	US2017246161-A1
OREXO AB	WO2013164617-A1
OREXO AB	WO2013041851-A1
OREXO AB	WO2023094816-A1
OREXO AB	US10946010-B2
OREXO AB	US10874661-B2
OREXO AB	US2015238482-A1
OREXO AB	US2014023704-A1
OREXO AB	WO2020201768-A1
OREXO AB	WO2019064026-A1
OREXO AB	US8940330-B2
OREXO AB	WO2023094818-A1
OREXO AB et al	WO2011080502-A3
OREXO AB	US11433066-B2
OREXO AB	US10898480-B1
OREXO AB	US2021008060-A1
OREXO AB	US2016375010-A1
OREXO AB	US11020388-B2
OREXO AB	US2018042920-A1
OREXO AB	US9439900-B2
OREXO AB	US9259421-B2
DIABACT AB et al	WO9740856-A1
DIABACT AB et al	WO200016750-A1
DIABACT AB et al	WO200016751-A1
DIABACT AB et al	WO2011080501-A3
DIABACT AB et al	WO2008068471-A1
IABACT AB et al	WO9614091-A1
OREXO AB et al	WO2006103417-A1
OREXO AB et al	WO2006103418-A1
BOEHRINGER INGELHEIM INTERNATIONAL GMBH et al	WO2012076672-A1
BOEHRINGER INGELHEIM INTERNATIONAL GMBH et al	WO2011048004-A1
BOEHRINGER INGELHEIM INTERNATIONAL GMBH et al	WO2012076674-A1
BOEHRINGER INGELHEIM INTERNATIONAL GMBH et al	WO2010034797-A1
BOEHRINGER INGELHEIM INTERNATIONAL GMBH et al	WO2010034796-A1
OREXO AB et al	WO2006103407-A3
OREXO AB et al	WO2013164620-A1
OREXO AB et al	WO2006085101-A3
OREXO AB et al	WO2006046041-A1
DIABACT AB et al	WO200283132-A1
DIABACT AB et al	WO200131334-A1
HEDNER, JAN; PETTERSSON, ANDERS	WO9717612-A1
STROEMME, MARIA; MIHRANYAN, ALBERT	WO2010029517-A1
ADURO MATERIALS AB et al	WO2010128300-A1
OREXO AB et al	WO2004035090-A1
OREXO AB et al	WO2010100414-A1
BOEHRINGER INGELHEIM INTERNATIONAL GMBH et al	WO2012022793-A1
OREXO AB et al	WO2012032337-A3
BOEHRINGER INGELHEIM INTERNATIONAL GMBH et al	WO2012076673-A1
BOEHRINGER INGELHEIM INTERNATIONAL GMBH et al	WO2010100249-A1
GAIA AG	US2022265200-A1
GAIA AG	WO2015188867-A1
GAIA AG	EP4140407-A1
GAIA AG	DE102004018601-A1
PEAR THERAPEUTICS, INC.	WO2022006496-A1
PEAR THERAPEUTICS, INC.	WO2020223446-A1
PEAR THERAPEUTICS, INC.	WO2020214523-A1
PEAR THERAPEUTICS, INC.	WO2020124073-A1
PEAR THERAPEUTICS, INC.	US11658946-B2
PEAR THERAPEUTICS, INC.	WO2020172520-A1
PEAR THERAPEUTICS, INC.	WO2020237121-A1
PEAR THERAPEUTICS, INC.	WO2019074996-A1
PEAR THERAPEUTICS, INC.; NOVARTIS, AG	WO2020214513-A1
NOVARTIS AG; PEAR THERAPEUTICS, INC.	WO2020096651-A1
RECIPROCAL LABS CORP	US10556070-B2
RECIPROCAL LABS CORP	WO2016172614-A1
RECIPROCAL LABS CORP	WO2015178907-A1
RENOVIA INC	WO2018023037-A1
RENOVIA INC	WO2019200222-A1
RENOVIA INC	WO2019084469-A1
RENOVIA INC	WO2021236768-A8
RENOVIA INC	WO2020092343-A1
RENOVIA INC	WO2019210204-A1
RENNOVIA INC	WO2013173372-A1
THERANICA BIO-ELECTRONICS LTD.	WO2017051412-A1
THERANICA BIO-ELECTRONICS LTD.	WO2016203356-A1
THERANICA BIO-ELECTRONICS LTD.	WO2018060997-A1
THERANICA BIO-ELECTRONICS LTD.	WO2019138407-A9
THERANICA BIO-ELECTRONICS LTD.	WO2018215879-A1
THERANICA BIO-ELECTRONICS LTD.	WO2017122195-A1
SIANO MOBILE SILICON LTD	WO2016113661-A1
VOLUNTIS; LEURENT, PIERRE	WO2004013798-A3
VOLUNTIS	WO2016128636-A1
VOLUNTIS	WO2017125682-A1
VOLUNTIS	US10795806-B2
VOLUNTIS	WO2014125235-A1
WELLDOC INC	US10846607-B2
WELLDOC INC	US2023110814-A1
WELLDOC INC	US11344232-B2
WELLDOC INC	US2019147995-A1
WELLDOC INC	US10978207-B2
WELLDOC INC	US2013110551-A1
WELLDOC INC	WO2023081702-A1
WELLDOC INC	US10839951-B2
WELLDOC INC	US10672509-B2
WELLDOC INC	US11544610-B2
WELLDOC INC	US11357427-B2
WELLDOC INC	US9536053-B2
WELLDOC INC	WO2021113760-A1
WELLDOC INC	US10176893-B2
WELLDOC INC	US2018218784-A1
WELLDOC INC	US2018166163-A1
WELLDOC INC	WO2017197333-A1
WELLDOC INC	US2023162863-A1
WELLDOC INC	US2023094968-A1
WELLDOC INC	US11587660-B2
WELLDOC INC	US11361857-B2
WELLDOC INC	US9858394-B2
WELLDOC INC	US2023154588-A1
WELLDOC INC	US11651845-B2
WELLDOC INC	US11004558-B2
WELLDOC INC	US11538582-B2
WELLDOC INC	US10152675-B2
WELLDOC INC	US9881136-B2
WELLDOC INC	US11521727-B2
WELLDOC INC	US11564600-B2
WELLDOC INC	WO2021188942-A1
WELLDOC INC	US2021151180-A1
WELLDOC INC	US10854337-B2
WELLDOC INC	US10860943-B2
WELLDOC INC	US10192638-B2
WELLDOC, INC. et al	WO2012129507-A8
WELLDOC INC	US2023102425-A1
WELLDOC INC	US11298054-B2
WELLDOC INC	US11587681-B2
WELLDOC INC	US10937535-B1
WELLDOC INC	US10872686-B2
WELLDOC INC	US11361238-B2
WELLDOC INC	US2015006192-A1
WELLDOC INC	US2009149342-A1
WELLDOC INC	US9824190-B2
WELLDOC INC	US9064040-B2
WELLDOC COMMUNICATIONS, INC. et al	WO2008046056-A1
WELLDOC COMMUNICATIONS, INC. et al	WO2007143083-A3
WELLDOC COMMUNICATIONS, INC. et al	WO2008103827-A1

## Sheet: DesignList
Applicants	Design Number
PEAR THERAPEUTICS INC	US-D917501-S
PEAR THERAPEUTICS INC	US-D899438-S
PEAR THERAPEUTICS INC	US-D880498-S
RENOVIA INC	US-D958987-S
RENOVIA INC	US-D956229-S
RENOVIA INC	US-D922575-S
RENOVIA INC	US-D899593-S
RENOVIA INC	US-D898911-S
RENOVIA INC	US-D897530-S
RENOVIA INC	US-D896958-S
RENOVIA INC	US-D896959-S
RENOVIA INC	US-D889649-S
RENOVIA INC	US-D888948-S
RENOVIA INC	US-D888949-S
AKILI INTERACTIVE LABS INC	US-D879133-S
AKILI INTERACTIVE LABS INC	US-D853435-S
AKILI INTERACTIVE LABS INC	US-D852840-S
APPLIEDVR INC	US-D902205-S
